# Supplementary material for: Using Telehealth to Guarantee the Continuity of Rehabilitation during the COVID-19 Pandemic: A Systematic Review
Source: Int J Environ Res Public Health. 2022 Aug 19;19(16):10325. doi: 10.3390/ijerph191610325 (PMC9408792; doi:10.3390/ijerph191610325)
Supplement: Supplementary file 1 [file ijerph-19-10325-s001.zip]

Archive with 1 entries (1 files):
- ijerph-1789487-supplementary.pdf
